# Supplementary material for: The Safety and Immunogenicity of a Quadrivalent Influenza Subunit Vaccine in Healthy Children Aged 6–35 Months: A Randomized, Blinded and Positive-Controlled Phase III Clinical Trial
Source: Vaccines (Basel). 2025 Apr 26;13(5):467. doi: 10.3390/vaccines13050467 (PMC12116156; doi:10.3390/vaccines13050467)
Supplement: Supplementary file 1 [file vaccines-13-00467-s001.zip]

Archive with 1 entries (1 files):
- vaccines-3493076-supplementary.pdf
